# Supplementary material for: Identification of a novel monocytic phenotype in Classic Hodgkin Lymphoma tumor microenvironment
Source: PLoS One. 2019 Nov 12;14(11):e0224621. doi: 10.1371/journal.pone.0224621 (PMC6850552; doi:10.1371/journal.pone.0224621)
Supplement: S1 File — (XLSX) [file pone.0224621.s001.xlsx]

## Sheet: Fig 2A
Fig 2A. Cellular staining of macrophage markers in CHL
Tissue sections of nodal CHL stained with CD68, CD163, CD14, and SR-A (OTI9ES) were scored by a pathologist for the percent of CD68 positive cells that were also stained with CD163, CD14, or SR-A. *capsular/sinusoidal only
% cellular overlap with CD68
CD163	CD14	SR-A
90	130	20
70	120	15
60	100	5
70	100	15
80	80	30
30	80	30
30	100	15
60	40	10
20	20	15
100	30	25
100	50	5
30	10	15
100	30	60
50	110	20
100	75	<1
80	75	<1
	80	10
	25	30
	110	<1
	100	5
	25	30
	100	5
		<1
		15
		10
		20
		<1
		25
		90
		<1
		5
		25
		<1
		5*
		<1
		15*
		<1
		10*
		<1
		<1

## Sheet: Fig 2B
Fig 2B. SR-A staining in CHL subtypes
Tissue sections of nodal CHL stained with CD68, CD163, CD14, and SR-A (OTI9ES) were scored by a pathologist for the percent of SR-A staining relative to CD68 in nodal CHL based on morphologic subtype. *capsular/sinusoidal staining only
% cellular overlap with CD68
NSCHL	LRCHL	MCCHL
20	5*	15*
15	<1	<1
5		10*
15		<1
30		<1
30
15
10
15
25
5
15
60
20
<1
<1
10
30
<1
5
30
5
<1
15
10
20
<1
25
90
<1
5
25
<1

## Sheet: Fig 4
Fig 4. Staining of macrophage markers in tissues
	Percent cellular overlap with CD68
	CD163		CD14		SR-A
Spleen	100	100	50	20	75	90
Lymph Node	90		20		10
Liver	100	100	5	5	50	50
Lung	100		5	5	100	50
average	98.3333		15.7143		60.7143
FFPE sections of spleen, lymph node, liver, and lung were immunostained and scored for the percent of CD68 positive cells that also stained with CD163, CD14, or SR-A (OTI9ES).

## Sheet: Fig 6
Fig 6. Analysis of macrophage markers in tumor tissue
	Percent cellular overlap with CD68
	CD163					CD14					SR-A
THDLBCL	150	110	100	110		15	100	20			75	30	100	75
Nodal mets	75	80	100	100	80	80	90	90	120	20	25	80	90	10	40
Hepatic cHL	100	100				30	80				70	50
FFPE sections of THRLBCL, metastatic colon cancer, and hepatic CHL were immunostained and scored for the percent of CD68 positive cells that also stained with CD163, CD14, or SR-A (OTI9ES).

## Sheet: Fig 7
Fig 7. Relative expression of macrophages markers in CHL and tissue
	CD163				SR-A
NSCHL	0.624	0.103			0.007	0.004
MCCHL	0.566	0.117			0	0.001
Tissue	0.967	3.63	3.983	4.672	1.03	0.991	0.237	0.27
Total RNA was prepared from FFPE sections of nodal NSCHL and MCCHL, from tissue (lung and liver), and differentiated THP-1 macrophages (positive control). After reverse transcription, qRT-PCR was used to quantify expression of CD68, CD163, and SR-A. Relative expression of CD163 and SR-A in macrophages was calculated by normalizing their Ct values to that of CD68 in the same sample (delta-Ct), and…
